# Supplementary material for: On the Leucanthemopsis alpina (L.) Heywood growing in the Illyrian region
Source: PhytoKeys. 2020 Sep 15;161:27–40. doi: 10.3897/phytokeys.161.53384 (PMC7508921; doi:10.3897/phytokeys.161.53384)
Supplement: XML Treatment for Leucanthemopsis alpina subsp. vranicae [file phytokeys.161.53384-treatment1.xml]

<!DOCTYPE tp:taxon-treatment
  PUBLIC "-//TaxonX//DTD Taxonomic Treatment Publishing DTD v0 20100105//EN" "tax-treatment-NSO.dtd">
<tp:taxon-treatment xmlns:tp="http://www.plazi.org/taxpub"><tp:treatment-meta><kwd-group><label>Taxon classification</label><kwd><named-content xmlns:xlink="http://www.w3.org/1999/xlink" content-type="kingdom">Plantae</named-content></kwd><kwd><named-content xmlns:xlink="http://www.w3.org/1999/xlink" content-type="order">Asterales</named-content></kwd><kwd><named-content xmlns:xlink="http://www.w3.org/1999/xlink" content-type="family">Asteraceae</named-content></kwd></kwd-group><mixed-citation publication-type="journal"><person-group><name><surname>Tomasello</surname><given-names>Salvatore</given-names></name><name><surname>Konowalik</surname><given-names>Kamil</given-names></name></person-group><article-title>On the <italic><tp:taxon-name><tp:taxon-name-part taxon-name-part-type="genus" reg="Leucanthemopsis">Leucanthemopsis</tp:taxon-name-part> <tp:taxon-name-part taxon-name-part-type="species" reg="alpina">alpina</tp:taxon-name-part></tp:taxon-name></italic> (L.) Heywood growing in the Illyrian region</article-title><source>PhytoKeys</source><day>15</day><month>9</month><year>2020</year><volume>161</volume><fpage>27</fpage><lpage>40</lpage><pub-id pub-id-type="doi">10.3897/phytokeys.161.53384</pub-id></mixed-citation></tp:treatment-meta><tp:nomenclature><tp:taxon-name><object-id xmlns:xlink="http://www.w3.org/1999/xlink" content-type="arpha" xlink:type="simple">B74B4568-D4D2-5C3F-B19D-446C390B7445</object-id>
            <tp:taxon-name-part taxon-name-part-type="genus" reg="Leucanthemopsis">Leucanthemopsis</tp:taxon-name-part>
            <tp:taxon-name-part taxon-name-part-type="species" reg="alpina">alpina</tp:taxon-name-part>
            <tp:taxon-name-part taxon-name-part-type="infraspecific-rank">subsp.</tp:taxon-name-part>
            <tp:taxon-name-part taxon-name-part-type="subspecies" reg="vranicae">vranicae</tp:taxon-name-part>
            <object-id xmlns:xlink="http://www.w3.org/1999/xlink" content-type="ipni" xlink:type="simple">urn:lsid:ipni.org:names:77211597-1</object-id>
          </tp:taxon-name><tp:taxon-authority>Tomasello &amp; Konowalik</tp:taxon-authority><tp:taxon-status xmlns:xlink="http://www.w3.org/1999/xlink" xlink:type="simple">subsp. nov.</tp:taxon-status></tp:nomenclature><tp:treatment-sec sec-type="description" id="SECID0EXHAG"><title>Description.</title><p>Perennial plant, subscapose hemicryptophyte ~ 8–10 cm. Basal leaves pinnatilobate 20–30 mm long and 4–9 mm wide, spatulate with ovate lamina, moderately pilose abaxially, leaflets 5 (–7), 1.5 times longer than width of leaf rachis. Cauline bracts 3 or 4, linear, 3–5 mm long. Inflorescences scapiform, capitula solitary. Involucral bracts green with black margins, pilose over midrib, margin ciliate. Corolla of ray florets white throughout anthesis. Diploid.</p></tp:treatment-sec><tp:treatment-sec sec-type="diagnosis" id="SECID0E3HAG"><title>Diagnosis.</title><p><tp:taxon-name><tp:taxon-name-part taxon-name-part-type="genus" reg="Leucanthemopsis">Leucanthemopsis</tp:taxon-name-part> <tp:taxon-name-part taxon-name-part-type="species" reg="alpina">alpina</tp:taxon-name-part> <tp:taxon-name-part taxon-name-part-type="infraspecific-rank">subsp.</tp:taxon-name-part> <tp:taxon-name-part taxon-name-part-type="subspecies" reg="vranicae">vranicae</tp:taxon-name-part></tp:taxon-name> differs from subsp. <tp:taxon-name><tp:taxon-name-part taxon-name-part-type="genus" reg="Leucanthemopsis"/><tp:taxon-name-part taxon-name-part-type="species" reg="alpina"/><tp:taxon-name-part taxon-name-part-type="subspecies" reg="cuneifolia">cuneifolia</tp:taxon-name-part></tp:taxon-name> in possessing abaxially pilose leaves (Fig. <xref ref-type="fig" rid="F3">3C</xref>). In <tp:taxon-name><tp:taxon-name-part taxon-name-part-type="genus" reg="Leucanthemopsis">L.</tp:taxon-name-part> <tp:taxon-name-part taxon-name-part-type="species" reg="alpina">alpina</tp:taxon-name-part> <tp:taxon-name-part taxon-name-part-type="infraspecific-rank">subsp.</tp:taxon-name-part> <tp:taxon-name-part taxon-name-part-type="subspecies" reg="cuneifolia">cuneifolia</tp:taxon-name-part></tp:taxon-name>, leaves are glabrous on both surfaces (a few diploid populations from the area surrounding the Dolomites possess abaxially pilose leaves, but are usually smaller plants [up to ca. 5 cm] than those in the Vranica Mts). In <tp:taxon-name><tp:taxon-name-part taxon-name-part-type="genus" reg="Leucanthemopsis">L.</tp:taxon-name-part> <tp:taxon-name-part taxon-name-part-type="species" reg="alpina">alpina</tp:taxon-name-part> <tp:taxon-name-part taxon-name-part-type="infraspecific-rank">subsp.</tp:taxon-name-part> <tp:taxon-name-part taxon-name-part-type="subspecies" reg="vranicae">vranicae</tp:taxon-name-part></tp:taxon-name>, the green midribs of the involucral bracts are pilose (Fig. <xref ref-type="fig" rid="F3">3B</xref>), but are glabrous in subsp. <tp:taxon-name><tp:taxon-name-part taxon-name-part-type="genus" reg="Leucanthemopsis"/><tp:taxon-name-part taxon-name-part-type="species" reg="alpina"/><tp:taxon-name-part taxon-name-part-type="subspecies" reg="cuneifolia">cuneifolia</tp:taxon-name-part></tp:taxon-name>. <tp:taxon-name><tp:taxon-name-part taxon-name-part-type="genus" reg="Leucanthemopsis">Leucanthemopsis</tp:taxon-name-part> <tp:taxon-name-part taxon-name-part-type="species" reg="alpina">alpina</tp:taxon-name-part> <tp:taxon-name-part taxon-name-part-type="infraspecific-rank">subsp.</tp:taxon-name-part> <tp:taxon-name-part taxon-name-part-type="subspecies" reg="tatrae">tatrae</tp:taxon-name-part></tp:taxon-name> leaves are less incised (leaflets up to 1.5 times longer than the width of the leaf rachis), which are tomentose on both surfaces (according to <xref ref-type="bibr" rid="B32">Vierhapper 1914</xref>).</p></tp:treatment-sec><tp:treatment-sec sec-type="distribution" id="SECID0ELLAG"><title>Distribution and habitat.</title><p>Krstac Mt and between Devetaci Mt and Nadkrstac Mt. (Vranica Mts). Bosnia and Herzegovina. Grows solitary or forms clumps on siliceous substrates (gravel and stones) in xerophytic alpine meadows above <italic><tp:taxon-name><tp:taxon-name-part taxon-name-part-type="genus" reg="Pinus">Pinus</tp:taxon-name-part> <tp:taxon-name-part taxon-name-part-type="species" reg="mugo">mugo</tp:taxon-name-part></tp:taxon-name></italic> shrubs. 2000–2100 m a.s.l.</p></tp:treatment-sec><tp:treatment-sec sec-type="material" id="SECID0E3LAG"><title>Type.</title><p>Bosnia and Herzegovina, Central Bosnia Canton, between municipalities of Gornji Vakuf-Uskoplje and Fojnica, close to the village Prokos at the Prokoško jezero lake, Vranica Planina Mountains, Krstac Mt; <named-content xmlns:xlink="http://www.w3.org/1999/xlink" content-type="dwc:verbatimCoordinates" xlink:type="simple"><named-content content-type="geo-json" specific-use="{&#34;type&#34;:&#34;Point&#34;,&#34;coordinates&#34;:[17.736917,43.954833]}" id="NCID0EFMAG" xlink:type="simple">43.954833N, 17.736917E</named-content></named-content>; alt. 2036 m; 7 Aug 2018; <italic>K. Konowalik 20180807-02</italic>; (holotype: WRSL [WR GN 064834]; paratypes: WU [WU0043817], SARA [SARA43310, SARA43311, SARA43312]).</p></tp:treatment-sec><tp:treatment-sec sec-type="conservation status" id="SECID0EMMAG"><title>Conservation status.</title><p><tp:taxon-name><tp:taxon-name-part taxon-name-part-type="genus" reg="Leucanthemopsis">Leucanthemopsis</tp:taxon-name-part> <tp:taxon-name-part taxon-name-part-type="species" reg="alpina">alpina</tp:taxon-name-part> <tp:taxon-name-part taxon-name-part-type="infraspecific-rank">subsp.</tp:taxon-name-part> <tp:taxon-name-part taxon-name-part-type="subspecies" reg="vranicae">vranicae</tp:taxon-name-part></tp:taxon-name> is a point endemic with a very small range (less than 2.5 km<sup>2</sup>) which meets the IUCN Red List criteria for critically endangered species (CR B2a, IUCN Standards and Petition Committe 2019). Though its population size is not known, it is expected to be low (i.e. during the survey in 2018, only ca. 25 flowering plants were seen in both accessible stands). Therefore, it would also meet criterion D (very small and restricted population, IUCN Standards and Petition Committe 2019). As the subspecies is confined to an alpine habitat, which is heavily restricted in the Vranica Mts, it may face extinction in case of any stochastic event or effects of anthropogenic climate warming. Though, a long time span of collections (130 years) and certain features of those mountains (e.g. microhabitats, inaccessible slopes) may indicate that it will manage to persist there.</p><sec sec-type="Identification key to subspecies of Leucanthemopsis alpina (modified from Tomasello and Oberprieler 2017)" id="SECID0EFNAG"><title>Identification key to subspecies of <italic><tp:taxon-name><tp:taxon-name-part taxon-name-part-type="genus" reg="Leucanthemopsis">Leucanthemopsis</tp:taxon-name-part> <tp:taxon-name-part taxon-name-part-type="species" reg="alpina">alpina</tp:taxon-name-part></tp:taxon-name></italic> (modified from <xref ref-type="bibr" rid="B31">Tomasello and Oberprieler 2017</xref>).</title><table-wrap content-type="key" position="anchor" orientation="portrait"><table id="TID0EDKAC" rules="all"><tbody><tr><td rowspan="1" colspan="1">1</td><td rowspan="1" colspan="1">Dwarf, caespitose and subscapose perennial; leaves palmatifid, villose-tomentose, ca. 10 mm long; leaf segments not spaced; scape short, with 0 (or 1) linear cauline bract; corolla of ray florets reddish during anthesis</td><td rowspan="1" colspan="1">
                      <bold>subsp. <tp:taxon-name><tp:taxon-name-part taxon-name-part-type="genus" reg="Leucanthemopsis"/><tp:taxon-name-part taxon-name-part-type="species" reg="alpina"/><tp:taxon-name-part taxon-name-part-type="subspecies" reg="tomentosa">tomentosa</tp:taxon-name-part></tp:taxon-name> (Loisel.) Heywood</bold>
                    </td></tr><tr><td rowspan="1" colspan="1">–</td><td rowspan="1" colspan="1">Plants without a dwarf habit; leaves pinnatisect or pinnatilobate; scape usually with 1 or more cauline bracts</td><td rowspan="1" colspan="1">
                      <bold>2</bold>
                    </td></tr><tr><td rowspan="1" colspan="1">2</td><td rowspan="1" colspan="1">Leaves pinnatisect, segments &gt; 2× as long as width of leaf rachis</td><td rowspan="1" colspan="1">
                      <bold>3</bold>
                    </td></tr><tr><td rowspan="1" colspan="1">–</td><td rowspan="1" colspan="1">Leaves pinnatilobate, segments as long or &lt; 2× as long as width of leaf</td><td rowspan="1" colspan="1">
                      <bold>6</bold>
                    </td></tr><tr><td rowspan="1" colspan="1">3</td><td rowspan="1" colspan="1">Plants sericeous-tomentose; corolla of ray florets becoming reddish during anthesis</td><td rowspan="1" colspan="1">
                      <bold>subsp. <tp:taxon-name><tp:taxon-name-part taxon-name-part-type="genus" reg="Leucanthemopsis"/><tp:taxon-name-part taxon-name-part-type="species" reg="alpina"/><tp:taxon-name-part taxon-name-part-type="subspecies" reg="pseudotomentosa">pseudotomentosa</tp:taxon-name-part></tp:taxon-name> (Fiori) Tomasello &amp; Oberpr.</bold>
                    </td></tr><tr><td rowspan="1" colspan="1">–</td><td rowspan="1" colspan="1">Plants glabrous or moderately pilose, never sericeous-tomentose; corolla of ray florets white or reddish</td><td rowspan="1" colspan="1">
                      <bold>4</bold>
                    </td></tr><tr><td rowspan="1" colspan="1">4</td><td rowspan="1" colspan="1">Leaflets narrow, 3.0–4.5× longer than wide, 2.5–4.0× longer than width of leaf rachis; corolla of ray florets sometimes becoming reddish after anthesis</td><td rowspan="1" colspan="1">
                      <bold>subsp. <tp:taxon-name><tp:taxon-name-part taxon-name-part-type="genus" reg="Leucanthemopsis"/><tp:taxon-name-part taxon-name-part-type="species" reg="alpina"/><tp:taxon-name-part taxon-name-part-type="subspecies" reg="pyrenaica">pyrenaica</tp:taxon-name-part></tp:taxon-name> (Vierh.) Tomasello &amp; Oberpr.</bold>
                    </td></tr><tr><td rowspan="1" colspan="1">–</td><td rowspan="1" colspan="1">Leaflets broader, up to 2.5× longer than width of leaf rachis; corolla of ray florets always remaining white</td><td rowspan="1" colspan="1">
                      <bold>5</bold>
                    </td></tr><tr><td rowspan="1" colspan="1">5</td><td rowspan="1" colspan="1">Plants generally minute (5–10 cm), moderately pilose; leaves 15–20(-25) mm long with 5 to 7 segments; scape with 2 to 4 cauline bracts</td><td rowspan="1" colspan="1">
                      <bold>subsp. <tp:taxon-name><tp:taxon-name-part taxon-name-part-type="genus" reg="Leucanthemopsis"/><tp:taxon-name-part taxon-name-part-type="species" reg="alpina"/><tp:taxon-name-part taxon-name-part-type="subspecies" reg="minima">minima</tp:taxon-name-part></tp:taxon-name> (Vill.) Holub</bold>
                    </td></tr><tr><td rowspan="1" colspan="1">–</td><td rowspan="1" colspan="1">Plants larger (8–15 cm), glabrous; leaves 20–30 mm long, usually with 7 to 9 segments; scape with 1 to 3 cauline bracts</td><td rowspan="1" colspan="1">
                      <bold>subsp. <tp:taxon-name><tp:taxon-name-part taxon-name-part-type="genus" reg="Leucanthemopsis"/><tp:taxon-name-part taxon-name-part-type="species" reg="alpina"/><tp:taxon-name-part taxon-name-part-type="subspecies" reg="alpina">alpina</tp:taxon-name-part></tp:taxon-name> (L.) Heywood</bold>
                    </td></tr><tr><td rowspan="1" colspan="1">6</td><td rowspan="1" colspan="1">Leaves pubescent on both surfaces; leaflets 1.0–1.5× longer than width of leaf rachis</td><td rowspan="1" colspan="1">
                      <bold>subsp. <tp:taxon-name><tp:taxon-name-part taxon-name-part-type="genus" reg="Leucanthemopsis"/><tp:taxon-name-part taxon-name-part-type="species" reg="alpina"/><tp:taxon-name-part taxon-name-part-type="subspecies" reg="tatrae">tatrae</tp:taxon-name-part></tp:taxon-name> (Vierh.) Holub</bold>
                    </td></tr><tr><td rowspan="1" colspan="1">–</td><td rowspan="1" colspan="1">Leaves glabrous or pilose abaxially; leaflets 1.5–2.0× longer than width of leaf rachis</td><td rowspan="1" colspan="1">
                      <bold>7</bold>
                    </td></tr><tr><td rowspan="1" colspan="1">7</td><td rowspan="1" colspan="1">Leaves mostly glabrous; leaflets 1.5–2.0× longer than rachis width; green midribs of involucral bracts glabrous</td><td rowspan="1" colspan="1">
                      <bold>subsp. <tp:taxon-name><tp:taxon-name-part taxon-name-part-type="genus" reg="Leucanthemopsis"/><tp:taxon-name-part taxon-name-part-type="species" reg="alpina"/><tp:taxon-name-part taxon-name-part-type="subspecies" reg="cuneifolia">cuneifolia</tp:taxon-name-part></tp:taxon-name> (Murr) Tomasello &amp; Oberpr.</bold>
                    </td></tr><tr><td rowspan="1" colspan="1">–</td><td rowspan="1" colspan="1">Leaves moderately pilose abaxially; leaflets 1.5× longer than width of leaf rachis; green midribs of involucral bracts pilose</td><td rowspan="1" colspan="1">
                      <bold>subsp. <tp:taxon-name><tp:taxon-name-part taxon-name-part-type="genus" reg="Leucanthemopsis"/><tp:taxon-name-part taxon-name-part-type="species" reg="alpina"/><tp:taxon-name-part taxon-name-part-type="subspecies" reg="vranicae">vranicae</tp:taxon-name-part></tp:taxon-name> Tomasello &amp; Konowalik</bold>
                    </td></tr></tbody></table></table-wrap></sec></tp:treatment-sec><tp:treatment-sec><!--Section generated to contain objects referenced in tp:taxon-treatment.--><fig id="F3" position="float" orientation="portrait"><object-id xmlns:xlink="http://www.w3.org/1999/xlink" content-type="doi" xlink:type="simple">10.3897/phytokeys.161.53384.figure3</object-id><object-id xmlns:xlink="http://www.w3.org/1999/xlink" content-type="arpha" xlink:type="simple">3C44DA86-21FF-53CE-A185-9CFBA18B286B</object-id><label>Figure 3.</label><caption><p><bold>A</bold> Herbarium voucher (WRSL: WR GN 064834) of the type material from the <tp:taxon-name><tp:taxon-name-part taxon-name-part-type="genus" reg="Leucanthemopsis">Leucanthemopsis</tp:taxon-name-part> <tp:taxon-name-part taxon-name-part-type="species" reg="alpina">alpina</tp:taxon-name-part> <tp:taxon-name-part taxon-name-part-type="infraspecific-rank">subsp.</tp:taxon-name-part> <tp:taxon-name-part taxon-name-part-type="subspecies" reg="vranicae">vranicae</tp:taxon-name-part></tp:taxon-name>, collected in 2018 by K. Konowalik in the Vranica Mts. <bold>B</bold> Detailed pictures of the involucral bract <bold>C</bold> abaxial face of a basal leaf.</p></caption><graphic xmlns:xlink="http://www.w3.org/1999/xlink" xlink:href="phytokeys-161-027-g003.jpg" position="float" orientation="portrait" xlink:type="simple" id="oo_452673.jpg"><uri content-type="original_file" xlink:type="simple">https://binary.pensoft.net/fig/452673</uri></graphic></fig></tp:treatment-sec><ref-list><ref id="B32"><mixed-citation xmlns:xlink="http://www.w3.org/1999/xlink" xlink:type="simple"><person-group><name name-style="western"><surname>Vierhapper</surname><given-names>F</given-names></name></person-group> (<year>1914</year>) <article-title><tp:taxon-name><tp:taxon-name-part taxon-name-part-type="genus">Chrysanthemum</tp:taxon-name-part> <tp:taxon-name-part taxon-name-part-type="species">alpinum</tp:taxon-name-part> <tp:taxon-name-part taxon-name-part-type="infraspecific-rank">forma</tp:taxon-name-part> <tp:taxon-name-part taxon-name-part-type="form">tatrae</tp:taxon-name-part></tp:taxon-name>.</article-title><source>Magyar Botanikai Lapok</source><volume>13</volume>: <fpage>13</fpage>–<lpage>35</lpage>.</mixed-citation></ref><ref id="B31"><mixed-citation xmlns:xlink="http://www.w3.org/1999/xlink" xlink:type="simple"><person-group><name name-style="western"><surname>Tomasello</surname><given-names>S</given-names></name><name name-style="western"><surname>Oberprieler</surname><given-names>C</given-names></name></person-group> (<year>2017</year>) <article-title>Frozen ploidies – A phylogeographic analysis of the <italic><tp:taxon-name><tp:taxon-name-part taxon-name-part-type="genus">Leucanthemopsis</tp:taxon-name-part> <tp:taxon-name-part taxon-name-part-type="species">alpina</tp:taxon-name-part></tp:taxon-name></italic> polyploid complex (<tp:taxon-name><tp:taxon-name-part taxon-name-part-type="family">Compositae</tp:taxon-name-part></tp:taxon-name>, <tp:taxon-name><tp:taxon-name-part taxon-name-part-type="tribe">Anthemideae</tp:taxon-name-part></tp:taxon-name>).</article-title><source>Botanical Journal of the Linnean Society</source><volume>183</volume>(<issue>2</issue>): <fpage>211</fpage>–<lpage>235</lpage>. <ext-link xlink:type="simple" ext-link-type="doi" xlink:href="10.1093/botlinnean/bow009">https://doi.org/10.1093/botlinnean/bow009</ext-link></mixed-citation></ref></ref-list></tp:taxon-treatment>
