# Supplementary material for: On the Leucanthemopsis alpina (L.) Heywood growing in the Illyrian region
Source: PhytoKeys. 2020 Sep 15;161:27–40. doi: 10.3897/phytokeys.161.53384 (PMC7508921; doi:10.3897/phytokeys.161.53384)
Supplement: Supplementary material 1 — Table S1. Table including information on the populations used for inferring the haplotype network (Fig. 2) [file phytokeys-161-027-s001.xlsx]

## Sheet: Tabelle1
Code	Collection place	Voucher	Mountain area	Country	Latitude	Longitude	ploidy	subspecies	psbA-trnH	trnC-petN
LPS064	Visokè Tatry	TS1	Tatra Mts.	SK	N 49° 11' 28"	E 20° 11' 40"	2×	tatrae	KX963798 KX963799 KX963800	KX964042 KX964043 KX964044
LPS069	Baisse de Druos	TS30	Western Apls	FR	N 44° 11' 28"	E 07° 11' 31"	2×	pseudotomentosa	KX963813 KX963814 KX963815	KX964057 KX964058 KX964059
LPS070	Col de la Bonette	TS32	Western Apls	FR	N 44° 19' 13"	E 6° 48' 25"	2×	pseudotomentosa	KX963816 KX963817 KX963818	KX964060 KX964061 KX964062
LPS076	Les Amoreux	TS43	Western Apls	FR	N 45° 7' 34"	E 5° 54' 20"	2×	minima	KX963833 KX963834 KX963835	KX964077 KX964078 KX964079
LPS078	Col de L’Iseran	TS47	Western Apls	FR	N 45° 25' 7"	E 7° 1' 52"	2×	minima	KX963839 KX963840 KX963841	KX964083 KX964084 KX964085
LPS112	Flüela Pass	TS123	Central Alps	CH	N 46° 44' 57"	E 09° 56' 54"	4×	alpina	KX963938 KX963939 KX963940	KX964182 KX964183 KX964184
LPS114	Flims	TS127	Central Alps	CH	N 46° 5' 2 44.6"	E 9° 15' 55"	4×	alpina	KX963944 KX963945 KX963946	KX964188 KX964189 KX964190
LPS124	Bad Gastein	TS159	Eastern Alps	AT	N 47° 06' 20"	E 13° 05' 44"	4×	cuneifolia	KX963974 KX963975 KX963976	KX964218 KX964219 KX964220
LPS125	Radstädter Tauern Pass	TS161	Eastern Alps	AT	N 47° 16' 12"	E 13° 34' 17"	4×	cuneifolia	KX963977 KX963978 KX963979	KX964221 KX964222 KX964223
LPS126	Kornhock	TS163	Eastern Alps	AT	N 46° 54' 56"	E 13° 51' 23"	4×	cuneifolia	KX963980 KX963981	KX964224 KX964225
LPS169	Macizo de los Infiernos	TS381	Eastern Pyrenees	ES	N 42° 47' 20.1"	W 0° 14' 10"	4×	pyrenaica	KX963994 KX963995 KX963996	KX964238 KX964239 KX964240
LPS176	Estany D’Amitges	TS401	Central Pyrenees	ES	N 42° 35' 51"	E 0° 59' 1"	4×	pyrenaica	KX964015 KX964016 KX964017	KX964259 KX964260 KX964261
LPS178	Port del Rat	TS404	Central Pyrenees	AD	N 42° 37' 43"	E 1° 28' 47" 4×	4×	pyrenaica	KX964021 KX964022 KX964023	KX964265 KX964266 KX964267
LPS181	Mt. Renoso	TS409	Corsica	FR	N 42° 03' 51.5"	E 9° 7' 48"	2×	tomentosa	KX964030 KX964031 KM589776	KX964274 KX964275 KM589793
LPS182	Mt. Rotondo	TS413	Corsica	FR	N 42° 12' 26.4"	E 9° 2' 11"	2×	tomentosa	KX964033 KX964034 KX964035	KX964277 KX964278 KX964279
LPS190	Mt. Retezat	Galbany2261	South Carpathians	RO	N 45° 23' 18"	E 22° 50' 18"	2×		KX964039 KX964040 KX964041	KX964283 KX964284 KX964285
LPS212	Krstac, Vranica	KK20180807-02	Dinaric Alps	BA	N 43° 57' 17"	E 17° 44' 12"	2x	vranicae	MT857004 MT857005 MT857006 MT857007 MT857008	MT857009 MT857010 MT857011 MT857012 MT857013
